# Supplementary material for: Exploring the Role of the Environment as a Reservoir of Antimicrobial-Resistant Campylobacter: Insights from Wild Birds and Surface Waters
Source: Microorganisms. 2024 Aug 8;12(8):1621. doi: 10.3390/microorganisms12081621 (PMC11356556; doi:10.3390/microorganisms12081621)
Supplement: Supplementary file 1 [file microorganisms-12-01621-s001.zip]

Archive with 6 entries (6 files):
- Figure S1.jpg
- Figure S2.jpg
- Figure S3.svg
- Figure S4.svg
- Supplementary_Data.xlsx
- Table S1.pdf
