# Supplementary material for: Exploring the Role of the Environment as a Reservoir of Antimicrobial-Resistant Campylobacter: Insights from Wild Birds and Surface Waters
Source: Microorganisms. 2024 Aug 8;12(8):1621. doi: 10.3390/microorganisms12081621 (PMC11356556; doi:10.3390/microorganisms12081621)
Supplement: Supplementary file 1 [file microorganisms-12-01621-s001.zip › Supplementary_Data.xlsx]

## Sheet: Sheet1
Supplementary Data: Metadata of Campylobacter coli and Campylobacter jejuni collection characterised in this study: accesion number of raw reads, ST, CT, antibiogram (S: susceptible, R: resistant), ARGs according AMRFinder, and Virulence genes (VFDB)
PubMLST ID	ENA Biosample	Strain ID	Sampling date	Sample ID	Sampling type	Bird species/water origin	Campylobacter species	ST	Complex Type	NA (antibiogram)	FFC (antibiogram)	AMP (antibiogram)	TET (antibiogram)	AMC (antibiogram)	CN (antibiogram)	CIP (antibiogram)	ERY (antibiogram)	Arsenic (AMRFinder)	Amikacin (NCBI AMRFinderPlus)	Gentamicin (NCBI AMRFinderPlus)	Hygromycin (NCBI AMRFinderPlus)	Kanamycin (NCBI AMRFinderPlus)	Kasugamycin (NCBI AMRFinderPlus)	Spectinomycin (NCBI AMRFinderPlus)	Streptomycin (NCBI AMRFinderPlus)	Tobramycin (NCBI AMRFinderPlus)	Avilamycin (NCBI AMRFinderPlus)	Bacitracin (NCBI AMRFinderPlus)	Ampicillin (NCBI AMRFinderPlus)	Beta-lactam (NCBI AMRFinderPlus)	Carbapenem (NCBI AMRFinderPlus)	Cephalosporin (NCBI AMRFinderPlus)	Cephalothin (NCBI AMRFinderPlus)	Methicillin (NCBI AMRFinderPlus)	Bleomycin (NCBI AMRFinderPlus)	Zorbamycin (NCBI AMRFinderPlus)	Colistin (NCBI AMRFinderPlus)	Fluoroquinolone (NCBI AMRFinderPlus)	Fosfomycin (NCBI AMRFinderPlus)	Fusidic Acid (NCBI AMRFinderPlus)	Vancomycin (NCBI AMRFinderPlus)	Lincosamide (NCBI AMRFinderPlus)	Erythromycin (NCBI AMRFinderPlus)	Telithromycin (NCBI AMRFinderPlus)	Tylosin (NCBI AMRFinderPlus)	Mupirocin (NCBI AMRFinderPlus)	Nitroimidazole (NCBI AMRFinderPlus)	Chloramphenicol (NCBI AMRFinderPlus)	Florfenicol (NCBI AMRFinderPlus)
	ERS19056455	B155-091019-01	2019-10-09	B155	Bird	Duck	C. coli	9705	2603	S	S	S	S	S	S	S	S	arc3 (arsenite)
	ERS19056456	B192-200820-01	2019-08-20	B192	Bird	Swan	C. coli	9705	2613	S	S	S	S	S	S	S	S	arc3 (arsenite)
	ERS19056457	W001-220219-01	2019-02-22	W001	Surface water	Moselle	C. coli	12018	1951	S	S	S	S	S	S	S	S	arc3 (arsenite)							aadE-Cc
	ERS19056458	W001-220219-03	2019-02-22	W001	Surface water	Moselle	C. coli	9708	1952	S	S	S	S	S	S	S	S	arc3 (arsenite)
	ERS19056459	W001-220219-04	2019-02-22	W001	Surface water	Moselle	C. coli	7033	1953	S	S	S	S	S	S	S	S	arc3 (arsenite)							aadE-Cc																		50S_L22_A103V	50S_L22_A103V	50S_L22_A103V
	ERS19056460	W021-240919-03	2019-09-24	W021	Surface water	Moselle	C. coli	1572	?	S	S	S	S	S	S	S	S	arc3 (arsenite)
	ERS19056461	W022-021219-01	2019-12-02	W022	Surface water	Alzette	C. coli	12287	?	S	S	S	S	S	S	S	S	arc3 (arsenite)							aadE-Cc
	ERS19056462	W022-021219-02	2019-12-02	W022	Surface water	Alzette	C. coli	1981	?	S	S	S	S	S	S	S	S	arc3 (arsenite)
	ERS19056463	W022-021219-03	2019-12-02	W022	Surface water	Alzette	C. coli	10845	?	S	S	S	S	S	S	S	S	arc3 (arsenite)
	ERS19056464	W022-021219-04	2019-12-02	W022	Surface water	Alzette	C. coli	6157	2606	S	S	S	S	S	S	S	S
	ERS19056465	W023-021219-01	2019-12-02	W023	Surface water	Alzette	C. coli	8452	?	S	S	S	S	S	S	S	S	arc3 (arsenite)							aadE-Cc
	ERS19056466	W023-021219-05	2019-12-02	W023	Surface water	Alzette	C. coli	11402	?	S	S	S	S	S	S	S	S	arc3 (arsenite)
	ERS19056467	W023-021219-06	2019-12-02	W023	Surface water	Alzette	C. coli	1764	2607	S	S	S	S	S	S	S	S	arc3 (arsenite)												blaOXA-193
	ERS19056468	W024-021219-02	2019-12-02	W024	Surface water	Remerschen	C. coli	12019	2608	S	S	S	S	S	S	S	S	arc3 (arsenite)							aadE-Cc
	ERS19056470	W025-021219-01	2019-12-02	W025	Surface water	Alzette	C. coli	1981	?	S	S	S	S	S	S	S	S	arc3 (arsenite)
	ERS19056471	W025-021219-03	2019-12-02	W025	Surface water	Alzette	C. coli	11402	?	S	S	S	S	S	S	S	S	arc3 (arsenite)
	ERS19056472	W026-021219-01	2019-12-02	W026	Surface water	Alzette	C. coli	1981	2609	S	S	S	S	S	S	S	S								aadE-Cc
	ERS19056473	W026-021219-02	2019-12-02	W026	Surface water	Alzette	C. coli	1984	?	S	S	S	S	S	S	S	S	arc3 (arsenite)
	ERS19056474	W026-021219-03	2019-12-02	W026	Surface water	Alzette	C. coli	12286	?	S	S	S	S	S	S	S	S	arc3 (arsenite)							aadE-Cc
	ERS19056475	W026-021219-04	2019-12-02	W026	Surface water	Alzette	C. coli	11954	2610	S	S	S	S	S	S	S	S	arc3 (arsenite)
	ERS19056476	W027-021219-01	2019-12-02	W027	Surface water	Alzette	C. coli	12020	?	S	S	S	S	S	S	S	S	arc3 (arsenite)							aadE-Cc
	ERS19056477	W028-300120-03	2020-01-30	W028	Surface water	Alzette	C. coli	1572	?	S	S	S	S	S	S	S	S	arc3 (arsenite)
	ERS19056478	W029-300120-01	2020-01-30	W029	Surface water	Alzette	C. coli	1984	?	S	S	S	S	S	S	S	S	arc3 (arsenite)
	ERS19056479	W029-300120-02	2020-01-30	W029	Surface water	Alzette	C. coli	1766	2611	S	S	S	S	S	S	S	S	arc3 (arsenite)
	ERS19056480	W030-300120-01	2020-01-30	W030	Surface water	Alzette	C. coli	1572	?	S	S	S	S	S	S	S	S	arc3 (arsenite)
	ERS19056481	W030-300120-03	2020-01-30	W030	Surface water	Alzette	C. coli	11940	?	S	S	S	S	S	S	S	S	arc3 (arsenite)							aadE-Cc
	ERS19056482	W030-300120-04	2020-01-30	W030	Surface water	Alzette	C. coli	7864	?	S	S	S	S	S	S	S	S	arc3 (arsenite)							aadE-Cc
	ERS19056483	W031-270220-01	2020-02-27	W031	Surface water	Alzette	C. coli	12034	?	S	S	S	S	S	S	S	S	arc3 (arsenite)
	ERS19056484	W031-270220-02	2020-02-27	W031	Surface water	Alzette	C. coli	12021	?	S	S	S	S	S	S	S	S	arc3 (arsenite)
	ERS19056485	W032-270220-01	2020-02-27	W032	Surface water	Alzette	C. coli	11938	?	S	S	S	S	S	S	S	S	acr3 (arsenite), arsP (organoarsenic)							aadE-Cc
	ERS19056486	W032-270220-02	2020-02-27	W032	Surface water	Alzette	C. coli	12022	?	S	S	S	S	S	S	S	S	arc3 (arsenite)
	ERS19056487	W032-270220-03	2020-02-27	W032	Surface water	Alzette	C. coli	11948	?	S	S	S	S	S	S	S	S	arc3 (arsenite)							aadE-Cc
	ERS19056488	W033-270220-04	2020-02-27	W033	Surface water	Alzette	C. coli	12035	?	S	S	S	S	S	S	S	S	arc3 (arsenite)							aadE-Cc
	ERS19056489	W033-270220-05	2020-02-27	W033	Surface water	Alzette	C. coli	12023	?	S	S	S	S	S	S	S	S	arc3 (arsenite)
	ERS19056490	W034-270220-01	2020-02-27	W034	Surface water	Alzette	C. coli	12024	?	S	S	S	S	S	S	S	S	arc3 (arsenite)
	ERS19056492	W034-270220-02	2020-02-27	W034	Surface water	Alzette	C. coli	11938	?	S	S	S	S	S	S	S	S	acr3 (arsenite)							aadE-Cc
	ERS19056493	W034-270220-03	2020-02-27	W034	Surface water	Alzette	C. coli	11402	?	S	S	S	S	S	S	S	S	arc3 (arsenite)
	ERS19056494	W034-270220-04	2020-02-27	W034	Surface water	Alzette	C. coli	12036	?	S	S	S	S	S	S	S	S	arc3 (arsenite)							aadE-Cc
	ERS19056495	W042-270820-01	2020-08-27	W042	Surface water	Alzette	C. coli	12025	?	S	S	S	S	S	S	S	S
	ERS19056496	W042-270820-02	2020-08-27	W042	Surface water	Alzette	C. coli	12026	?	S	S	S	S	S	S	S	S	arc3 (arsenite)												blaOXA-193
	ERS19056497	W042-270820-03	2020-08-27	W042	Surface water	Alzette	C. coli	12027	?	S	S	S	S	S	S	S	S	arc3 (arsenite)							aadE-Cc
	ERS19056498	W042-270820-05	2020-08-27	W042	Surface water	Alzette	C. coli	11953	?	S	S	S	S	S	S	S	S	arc3 (arsenite)							aadE-Cc
	ERS19056499	W042-270820-06	2020-08-27	W042	Surface water	Alzette	C. coli	1572	?	S	S	S	S	S	S	S	S	arc3 (arsenite)
	ERS19056500	W042-270820-09	2020-08-27	W042	Surface water	Alzette	C. coli	12037	?	S	S	S	S	S	S	S	S	arc3 (arsenite)
	ERS19056501	W043-270820-01	2020-08-27	W043	Surface water	Alzette	C. coli	10764	2605	S	S	S	S	S	S	S	S	arc3 (arsenite)
	ERS19056502	W043-270820-02	2020-08-27	W043	Surface water	Alzette	C. coli	12028	?	S	S	S	S	S	S	S	S	arc3 (arsenite)							aadE-Cc
	ERS19056503	W043-270820-03	2020-08-27	W043	Surface water	Alzette	C. coli	12029	?	S	S	S	S	S	S	S	S	arc3 (arsenite)
	ERS19056504	W045-270820-08	2020-08-27	W045	Surface water	Alzette	C. coli	1764	2607	S	S	S	S	S	S	S	S	arc3 (arsenite)
	ERS19056505	W046-270820-01	2020-08-27	W046	Surface water	Alzette	C. coli	12030	2623	S	S	S	S	S	S	S	S	arc3 (arsenite)
	ERS19056506	W046-270820-06	2020-08-27	W046	Surface water	Alzette	C. coli	1981	2618	S	S	S	S	S	S	S	S	arc3 (arsenite)
	ERS19056507	W048-240920-01	2020-09-24	W048	Surface water	Alzette	C. coli	1766	2616	S	S	S	S	S	S	S	S	arc3 (arsenite)							aadE-Cc
	ERS19056508	W049-240920-01	2020-09-24	W049	Surface water	Alzette	C. coli	12031	2617	S	S	R	S	S	S	S	S	arc3 (arsenite)
	ERS19056509	W050-240920-01	2020-09-24	W050	Surface water	Alzette	C. coli	9629	?	S	S	S	S	S	S	S	S	arc3 (arsenite)							aadE-Cc
	ERS19056511	W050-240920-02	2020-09-24	W050	Surface water	Alzette	C. coli	11402	?	S	S	S	S	S	S	S	S	arc3 (arsenite)
	ERS19056512	W050-240920-03	2020-09-24	W050	Surface water	Alzette	C. coli	1981	2618	S	S	S	S	S	S	S	S	arc3 (arsenite)
	ERS19056513	W051-240920-02	2020-09-24	W051	Surface water	Alzette	C. coli	10789	2619	S	S	S	S	S	S	S	S	arc3 (arsenite)												blaOXA-61
	ERS19056514	W053-131020-02	2020-10-13	W053	Surface water	Alzette	C. coli	12038	2621	S	S	S	S	S	S	S	S	arc3 (arsenite)
	ERS19056515	W054-131020-01	2020-10-13	W054	Surface water	Alzette	C. coli	12032	?	S	S	S	S	S	S	S	S	arc3 (arsenite)
	ERS19056516	W054-131020-02	2020-10-13	W054	Surface water	Alzette	C. coli	1981	?	S	S	S	S	S	S	S	S	arc3 (arsenite)
	ERS19056517	W054-131020-03	2020-10-13	W054	Surface water	Alzette	C. coli	11937	?	S	S	S	S	S	S	S	S	arc3 (arsenite)												blaOXA-61
	ERS19056518	W055-131020-01	2020-10-13	W055	Surface water	Alzette	C. coli	12030	2623	S	S	S	S	S	S	S	S	arc3 (arsenite)
	ERS19056519	W055-131020-02	2020-10-13	W055	Surface water	Alzette	C. coli	9629	?	S	S	S	S	S	S	S	S	arc3 (arsenite)							aadE-Cc
	ERS19056520	W055-131020-03	2020-10-13	W055	Surface water	Alzette	C. coli	12026	?	S	S	S	S	S	S	S	S	arc3 (arsenite)												blaOXA-193
	ERS19056521	W056-131020-01	2020-10-13	W056	Surface water	Alzette	C. coli	6872	2622	S	S	S	S	S	S	S	S	arc3 (arsenite)												blaOXA-61
	ERS19056523	W056-131020-04	2020-10-13	W056	Surface water	Alzette	C. coli	12030	2623	S	S	S	S	S	S	S	S	arc3 (arsenite)
	ERS19056524	W057-121120-01	2020-11-12	W057	Surface water	Alzette	C. coli	12033	?	S	S	S	S	S	S	S	S	arc3 (arsenite)							aadE-Cc
	ERS19056525	W057-121120-02	2020-11-12	W057	Surface water	Alzette	C. coli	10764	2605	S	S	S	S	S	S	S	S	arc3 (arsenite)
	ERS19056526	W058-121120-01	2020-11-12	W058	Surface water	Alzette	C. coli	961	?	S	S	S	S	S	S	S	S	arc3 (arsenite)
	ERS19056527	W059-121120-01	2020-11-12	W059	Surface water	Alzette	C. coli	961	?	S	S	S	S	S	S	S	S	arc3 (arsenite)
	ERS19056528	W060-121120-01	2020-11-12	W060	Surface water	Alzette	C. coli	1764	2607	S	S	S	S	S	S	S	S	arc3 (arsenite)
	ERS19056529	W061-031220-01	2020-12-03	W061	Surface water	Alzette	C. coli	11402	?	S	S	S	S	S	S	S	S	arc3 (arsenite)
	ERS19056530	W061-031220-02	2020-12-03	W061	Surface water	Alzette	C. coli	12288	?	S	S	S	S	S	S	S	S	arc3 (arsenite)												blaOXA-61
	ERS19056531	W061-031220-03	2020-12-03	W061	Surface water	Alzette	C. coli	1766	?	S	S	S	S	S	S	S	S	arc3 (arsenite)							aadE-Cc
	ERS19056533	W062-031220-01	2020-12-03	W062	Surface water	Alzette	C. coli	11944	?	S	S	S	S	S	S	S	S	arc3 (arsenite)							aadE-Cc					blaOXA-61
	ERS19056534	W062-031220-03	2020-12-03	W062	Surface water	Alzette	C. coli	961	?	S	S	S	S	S	S	S	S	arc3 (arsenite)
	ERS19056535	W063-031220-01	2020-12-03	W063	Surface water	Alzette	C. coli	12039	?	S	S	S	S	S	S	S	S	arc3 (arsenite)							aadE-Cc
	ERS19056536	W063-031220-03	2020-12-03	W063	Surface water	Alzette	C. coli	11937	?	S	S	S	S	S	S	S	S	arc3 (arsenite)												blaOXA-61
	ERS19056537	W063-031220-04	2020-12-03	W063	Surface water	Alzette	C. coli	9629	?	S	S	S	S	S	S	S	S	arc3 (arsenite)							aadE-Cc
	ERS19056538	W064-031220-01	2020-12-03	W064	Surface water	Alzette	C. coli	11937	?	S	S	R	S	S	S	S	S	arc3 (arsenite)												blaOXA-61
	ERS19056539	W064-031220-02	2020-12-03	W064	Surface water	Alzette	C. coli	1766	?	S	S	S	S	S	S	S	S	arc3 (arsenite)
	ERS19056540	W064-031220-03	2020-12-03	W064	Surface water	Alzette	C. coli	12040	?	S	S	S	S	S	S	S	S	arc3 (arsenite)
	ERS19056541	W064-031220-04	2020-12-03	W064	Surface water	Alzette	C. coli	12041	?	S	S	S	S	S	S	S	S	arc3 (arsenite)
	ERS19056542	W065-260121-01	2021-01-26	W065	Surface water	Alzette	C. coli	3309	?	S	S	S	S	S	S	S	S	arc3 (arsenite)
	ERS19056543	W065-260121-02	2021-01-26	W065	Surface water	Alzette	C. coli	12026	?	S	S	S	S	S	S	S	S	arc3 (arsenite)												blaOXA-193
	ERS19056544	W066-260121-01	2021-01-26	W066	Surface water	Alzette	C. coli	12042	?	S	S	S	S	S	S	S	S	arc3 (arsenite)												blaOXA-61
	ERS19056545	W066-260121-02	2021-01-26	W066	Surface water	Alzette	C. coli	961	?	S	S	R	S	S	S	S	S	arc3 (arsenite)
	ERS19056546	W067-260121-01	2021-01-26	W067	Surface water	Alzette	C. coli	12043	?	S	S	S	S	S	S	S	S	arc3 (arsenite)
	ERS19056547	W067-260121-02	2021-01-26	W067	Surface water	Alzette	C. coli	12044	?	S	S	S	S	S	S	S	S	arc3 (arsenite)												blaOXA-61
	ERS19056548	W068-260121-01	2021-01-26	W068	Surface water	Alzette	C. coli	12044	?	S	S	S	S	S	S	S	S	arc3 (arsenite)												blaOXA-61
	ERS19056549	W068-260121-02	2021-01-26	W068	Surface water	Alzette	C. coli	12045	?	S	S	S	S	S	S	S	S	arc3 (arsenite)							aadE-Cc
	ERS19056550	W069-160221-01	2021-02-16	W069	Surface water	Alzette	C. coli	12046	?	S	S	S	S	S	S	S	S	arc3 (arsenite)
	ERS19056552	W069-160221-02	2021-02-16	W069	Surface water	Alzette	C. coli	12047	?	S	S	S	S	S	S	S	S	arc3 (arsenite)
	ERS19056553	W070-160221-01	2021-02-16	W070	Surface water	Alzette	C. coli	12048	?	S	S	S	S	S	S	S	S	arc3 (arsenite)
	ERS19056554	W070-160221-02	2021-02-16	W070	Surface water	Alzette	C. coli	11955	?	S	S	S	S	S	S	S	S	arc3 (arsenite)							aadE-Cc
	ERS19056555	W070-160221-03	2021-02-16	W070	Surface water	Alzette	C. coli	12049	?	S	S	S	S	S	S	S	S	arc3 (arsenite)
	ERS19056556	W071-160221-01	2021-02-16	W071	Surface water	Alzette	C. coli	12047	?	S	S	S	S	S	S	S	S	arc3 (arsenite)
	ERS19056557	W071-160221-02	2021-02-16	W071	Surface water	Alzette	C. coli	1572	?	S	S	S	S	S	S	S	S	arc3 (arsenite)
	ERS19056558	W072-160221-01	2021-02-16	W072	Surface water	Alzette	C. coli	11402	?	S	S	S	S	S	S	S	S	arc3 (arsenite)
	ERS19056559	W072-160221-02	2021-02-16	W072	Surface water	Alzette	C. coli	3532	?	S	S	S	S	S	S	S	S	arc3 (arsenite)
	ERS19056560	W073-230321-01	2021-03-23	W073	Surface water	Alzette	C. coli	12050	?	S	S	S	S	S	S	S	S	arc3 (arsenite)
	ERS19056561	W073-230321-02	2021-03-23	W073	Surface water	Alzette	C. coli	11951	?	S	S	S	S	S	S	S	S	arc3 (arsenite)												blaOXA-61
	ERS19056562	W073-230321-03	2021-03-23	W073	Surface water	Alzette	C. coli	12051	?	S	S	S	S	S	S	S	S	arc3 (arsenite)							aadE-Cc
	ERS19056563	W074-230321-01	2021-03-23	W074	Surface water	Alzette	C. coli	12052	?	S	S	S	S	S	S	S	S	arc3 (arsenite)							aadE-Cc
	ERS19056564	W074-230321-02	2021-03-23	W074	Surface water	Alzette	C. coli	12033	?	S	S	S	S	S	S	S	S								aadE-Cc
	ERS19056565	W074-230321-03	2021-03-23	W074	Surface water	Alzette	C. coli	1766	?	S	S	R	S	S	S	S	S	arc3 (arsenite)							aadE-Cc
	ERS19056566	W075-230321-01	2021-03-23	W075	Surface water	Alzette	C. coli	12071	?	S	S	S	S	S	S	S	S	arc3 (arsenite)
	ERS19056567	W075-230321-02	2021-03-23	W075	Surface water	Alzette	C. coli	7864	?	S	S	S	S	S	S	S	S	arc3 (arsenite)							aadE-Cc
	ERS19056568	W075-230321-03	2021-03-23	W075	Surface water	Alzette	C. coli	1981	?	S	S	S	S	S	S	S	S	arc3 (arsenite)							aadE-Cc
	ERS19056569	W076-230321-01	2021-03-23	W076	Surface water	Alzette	C. coli	961	?	S	S	S	S	S	S	S	S	arc3 (arsenite)
	ERS19056570	W077-190421-01	2021-04-19	W077	Surface water	Alzette	C. coli	8465	?	S	S	S	S	S	S	S	S	arc3 (arsenite)												blaOXA-61
	ERS19056571	W077-190421-02	2021-04-19	W077	Surface water	Alzette	C. coli	12053	?	S	S	S	S	S	S	S	S	arc3 (arsenite)							aadE-Cc
	ERS19056572	W077-190421-03	2021-04-19	W077	Surface water	Alzette	C. coli	12054	?	S	S	S	S	S	S	S	S	arc3 (arsenite)							aadE-Cc
	ERS19056574	W077-190421-04	2021-04-19	W077	Surface water	Alzette	C. coli	12055	?	S	S	S	S	S	S	S	S	arc3 (arsenite)							aadE-Cc
	ERS19056575	W077-190421-05	2021-04-19	W077	Surface water	Alzette	C. coli	12056	?	S	S	S	S	S	S	S	S	arc3 (arsenite)
	ERS19056576	W078-190421-01	2021-04-19	W078	Surface water	Alzette	C. coli	12057	?	S	S	S	S	S	S	S	S	arc3 (arsenite)
	ERS19056577	W078-190421-02	2021-04-19	W078	Surface water	Alzette	C. coli	11950	?	S	S	S	S	S	S	S	S	arc3 (arsenite)							aadE-Cc					blaOXA-61
	ERS19056578	W078-190421-03	2021-04-19	W078	Surface water	Alzette	C. coli	12055	?	S	S	S	S	S	S	S	S	arc3 (arsenite)							aadE-Cc
	ERS19056579	W078-190421-04	2021-04-19	W078	Surface water	Alzette	C. coli	12058	?	S	S	S	S	S	S	S	S	arc3 (arsenite)							aadE-Cc
	ERS19056580	W079-190421-01	2021-04-19	W079	Surface water	Alzette	C. coli	12033	?	S	S	S	S	S	S	S	S	arc3 (arsenite)							aadE-Cc
	ERS19056581	W079-190421-03	2021-04-19	W079	Surface water	Alzette	C. coli	12059	?	S	S	S	S	S	S	S	S	arc3 (arsenite)
	ERS19056582	W079-190421-05	2021-04-19	W079	Surface water	Alzette	C. coli	1572	?	S	S	S	S	S	S	S	S	arc3 (arsenite)
	ERS19056583	W080-190421-03	2021-04-19	W080	Surface water	Alzette	C. coli	12033	?	S	S	S	S	S	S	S	S	arc3 (arsenite)							aadE-Cc
	ERS19056584	W080-190421-04	2021-04-19	W080	Surface water	Alzette	C. coli	11947	?	S	S	S	S	S	S	S	S								aadE-Cc
	ERS19056585	W080-190421-05	2021-04-19	W080	Surface water	Alzette	C. coli	10042	1797	S	S	S	S	S	S	S	S	arc3 (arsenite)							aadE					blaOXA-193
	ERS19056586	W081-250521-01	2021-05-25	W081	Surface water	Alzette	C. coli	11939	?	S	S	S	S	S	S	S	S	arc3 (arsenite)							aadE-Cc
	ERS19056587	W081-250521-03	2021-05-25	W081	Surface water	Alzette	C. coli	11946	?	S	S	S	S	S	S	S	S
	ERS19056588	W082-250521-01	2021-05-25	W082	Surface water	Alzette	C. coli	12060	?	S	S	S	S	S	S	S	S
	ERS19056589	W082-250521-02	2021-05-25	W082	Surface water	Alzette	C. coli	12061	?	S	S	S	S	S	S	S	S
	ERS19056590	W082-250521-03	2021-05-25	W082	Surface water	Alzette	C. coli	12062	?	S	S	S	S	S	S	S	S								aadE-Cc
	ERS19056591	W083-250521-01	2021-05-25	W083	Surface water	Alzette	C. coli	12063	?	S	S	S	S	S	S	S	S
	ERS19056592	W083-250521-02	2021-05-25	W083	Surface water	Alzette	C. coli	11941	?	S	S	S	S	S	S	S	S
	ERS19056593	W083-250521-03	2021-05-25	W083	Surface water	Alzette	C. coli	12064	?	S	S	S	S	S	S	S	S								aadE-Cc
	ERS19056594	W084-250521-01	2021-05-25	W084	Surface water	Alzette	C. coli	11949	?	S	S	S	S	S	S	S	S
	ERS19056595	W084-250521-02	2021-05-25	W084	Surface water	Alzette	C. coli	12065	?	S	S	S	S	S	S	S	S								aadE-Cc
	ERS19056596	W084-250521-03	2021-05-25	W084	Surface water	Alzette	C. coli	12066	?	S	S	S	S	S	S	S	S
	ERS19056597	W084-250521-04	2021-05-25	W084	Surface water	Alzette	C. coli	12064	?	S	S	S	S	S	S	S	S								aadE-Cc
	ERS19056599	W084-250521-05	2021-05-25	W084	Surface water	Alzette	C. coli	12067	?	S	S	S	S	S	S	S	S
	ERS19056600	W085-210621-01	2021-06-21	W085	Surface water	Alzette	C. coli	11942	?	S	S	S	S	S	S	S	S													blaOXA-61
	ERS19056601	W085-210621-02	2021-06-21	W085	Surface water	Alzette	C. coli	12033	?	S	S	S	S	S	S	S	S								aadE-Cc
	ERS19056602	W085-210621-03	2021-06-21	W085	Surface water	Alzette	C. coli	11945	?	S	S	S	S	S	S	S	S
	ERS19056603	W086-210621-01	2021-06-21	W086	Surface water	Alzette	C. coli	11952	?	S	S	S	S	S	S	S	S													blaOXA-61
	ERS19056604	W086-210621-02	2021-06-21	W086	Surface water	Alzette	C. coli	11939	?	S	S	S	S	S	S	S	S								aadE-Cc
	ERS19056605	W088-210621-01	2021-06-21	W088	Surface water	Alzette	C. coli	11943	?	S	S	S	S	S	S	S	S								aadE-Cc
	ERS19056606	W088-210621-02	2021-06-21	W088	Surface water	Alzette	C. coli	11402	?	S	S	S	S	S	S	S	S
112526	SAMEA112151025	B015-230519-01	2019-05-23	B015	Bird	Swan	C. jejuni	45	2052	S	S	R	S	S	S	S	S													blaOXA-184
112527	SAMEA112151026	B021-070519-01	2019-05-07	B021	Bird	Carrion crow	C. jejuni	48	153	R	S	S	S	S	S	R	S													blaOXA-61
112528	SAMEA112151027	B023-070519-01	2019-05-07	B023	Bird	Carrion crow	C. jejuni	448	2154	S	S	S	S	S	S	S	S													blaOXA-184
112306	SAMEA112151028	B024-230519-01	2019-05-23	B024	Bird	Common blackbird	C. jejuni	1080	2300	S	S	S	S	S	S	S	S	arsP (organoarsenic)												blaOXA-617
112529	SAMEA112151029	B025-070519-02	2019-05-07	B025	Bird	Carrion crow	C. jejuni	677	942	S	S	S	S	S	S	S	S													blaOXA-447
112530	SAMEA112151030	B026-230519-01	2019-05-23	B026	Bird	Eurasian magpie	C. jejuni	448	2154	S	S	S	S	S	S	S	S													blaOXA-184
112531	SAMEA112151031	B027-070519-01	2019-05-07	B027	Bird	Eurasian magpie	C. jejuni	45	2155	S	S	S	S	S	S	S	S	acr3 (arsenite)												blaOXA-193
112532	SAMEA112151032	B028-230519-01	2019-05-23	B028	Bird	Carrion crow	C. jejuni	2491	2156	S	S	S	S	S	S	S	S													blaOXA-184
112533	SAMEA112151033	B029-110619-02	2019-06-11	B029	Bird	Eurasian magpie	C. jejuni	448	2624	S	S	S	S	S	S	S	S													blaOXA-184
112534	SAMEA112151034	B033-110619-01	2019-06-11	B033	Bird	Starling	C. jejuni	448	2624	S	S	S	S	S	S	S	S													blaOXA-184
112535	SAMEA112151035	B036-110619-01	2019-06-11	B036	Bird	Western jackdaw	C. jejuni	1540	2157	S	S	S	S	S	S	S	S													blaOXA-658
112537	SAMEA112151036	B036-110619-03	2019-06-11	B036	Bird	Western jackdaw	C. jejuni	10813	2157	S	S	S	S	S	S	S	S													blaOXA-184
112538	SAMEA112151037	B037-110619-01	2019-06-11	B037	Bird	Western jackdaw	C. jejuni	45	2158	S	S	S	S	S	S	S	S	acr3 (arsenite)												blaOXA-193
112539	SAMEA112151038	B038-110619-01	2019-06-11	B038	Bird	Western jackdaw	C. jejuni	10818	2159	S	S	S	S	S	S	S	S													blaOXA-184
112540	SAMEA112151039	B038-110619-02	2019-06-11	B038	Bird	Western jackdaw	C. jejuni	10811	2160	S	S	S	S	S	S	S	S													blaOXA-615
112541	SAMEA112151040	B038-110619-03	2019-06-11	B038	Bird	Western jackdaw	C. jejuni	10817	2161	S	S	S	S	S	S	S	S	acr3 (arsenite)
112542	SAMEA112151041	B039-110619-03	2019-06-11	B039	Bird	Western jackdaw	C. jejuni	10820	2162	S	S	S	S	S	S	S	S													blaOXA-184
112543	SAMEA112151042	B040F-110619-01	2019-06-11	B040	Bird	Eurasian magpie	C. jejuni	11002	2625	S	S	S	S	S	S	S	S	acr3 (arsenite)
112544	SAMEA112151043	B041-110619-02	2019-06-11	B041	Bird	Carrion crow	C. jejuni	4279	2163	S	S	S	S	S	S	S	S													blaOXA-639
112545	SAMEA112151044	B042-110619-01	2019-06-11	B042	Bird	Carrion crow	C. jejuni	11003	2626	S	S	S	S	S	S	S	S													blaOXA-638
112546	SAMEA112151045	B042F-110619-01	2019-06-11	B042	Bird	Carrion crow	C. jejuni	1282	2164	S	S	S	S	S	S	S	S
112547	SAMEA112151046	B045-180619-01	2019-06-18	B045	Bird	Western jackdaw	C. jejuni	464	596	R	S	S	R	S	S	R	S	acr3 (arsenite), arsP (organoarsenic)																									50S_L22_A103V	50S_L22_A103V	50S_L22_A103V
112548	SAMEA112151047	B046-180619-01	2019-06-18	B046	Bird	Common blackbird	C. jejuni	677	38	S	S	S	S	S	S	S	S													blaOXA-447
112549	SAMEA112151048	B047-180619-01	2019-06-18	B047	Bird	Falcon	C. jejuni	19	2165	R	S	S	S	S	S	R	S	acr3 (arsenite), arsP (organoarsenic)												blaOXA-193
112550	SAMEA112151049	B050-180619-01	2019-06-18	B050	Bird	Western jackdaw	C. jejuni	10813	2166	S	S	S	S	S	S	S	S													blaOXA-184
112551	SAMEA112151050	B050-180619-02	2019-06-18	B050	Bird	Western jackdaw	C. jejuni	1080	2301	S	S	S	S	S	S	S	S	arsP (organoarsenic)												blaOXA-617
112552	SAMEA112151051	B051-180619-02	2019-06-18	B051	Bird	Carrion crow	C. jejuni	10815	2167	S	S	S	S	S	S	S	S													blaOXA-637													50S_L22_A103V	50S_L22_A103V	50S_L22_A103V
112553	SAMEA112151052	B052-180619-01	2019-06-18	B052	Bird	Western jackdaw	C. jejuni	7815	2168	S	S	S	S	S	S	S	S
112317	SAMEA112151053	B053-180619-01	2019-06-18	B053	Bird	Western jackdaw	C. jejuni	10813	2627	S	S	S	S	S	S	S	S													blaOXA-184
112554	SAMEA112151054	B054-180619-01	2019-06-18	B054	Bird	Carrion crow	C. jejuni	3536	2169	S	S	S	S	S	S	S	S													blaOXA-637
112555	SAMEA112151055	B054-180619-02	2019-06-18	B054	Bird	Carrion crow	C. jejuni	801	2598	S	S	S	S	S	S	S	S													blaOXA-446
111041	SAMEA112151056	B063-020719-01	2019-07-02	B063	Bird	Common swift	C. jejuni	11384	2170	S	S	S	S	S	S	S	S	arc3 (arsenite)												blaOXA-447
112556	SAMEA112151057	B063-020719-02	2019-07-02	B063	Bird	Common swift	C. jejuni	22	277	R	S	S	S	S	S	R	S													blaOXA-597
112557	SAMEA112151058	B067-020719-01	2019-07-02	B067	Bird	Eurasian magpie	C. jejuni	383	251	S	S	S	S	S	S	S	S	arc3 (arsenite)												blaOXA-193
112558	SAMEA112151059	B068-020719-02	2019-07-02	B068	Bird	Eurasian magpie	C. jejuni	383	251	S	S	S	S	S	S	S	S	arc3 (arsenite)												blaOXA-193
112559	SAMEA112151060	B070-020719-01	2019-07-02	B070	Bird	Common blackbird	C. jejuni	45	2171	S	S	S	S	S	S	S	S	arc3 (arsenite)												blaOXA-193
112560	SAMEA112151061	B071-020719-01	2019-07-02	B071	Bird	Carrion crow	C. jejuni	45	2171	S	S	S	S	S	S	S	S	arc3 (arsenite)												blaOXA-193
112561	SAMEA112151062	B072-020719-02	2019-07-02	B072	Bird	Carrion crow	C. jejuni	45	2171	S	S	S	S	S	S	S	S	arc3 (arsenite)												blaOXA-193
112562	SAMEA112151063	B073-020719-02	2019-07-02	B073	Bird	Carrion crow	C. jejuni	3536	2169	S	S	S	S	S	S	S	S													blaOXA-637
112563	SAMEA112151064	B083-160719-02	2019-07-16	B083	Bird	Falcon	C. jejuni	383	251	S	S	S	S	S	S	S	S	arc3 (arsenite)												blaOXA-193
112564	SAMEA112151065	B086-160719-01	2019-07-16	B086	Bird	Pigeon	C. jejuni	383	251	S	S	S	S	S	S	S	S	arc3 (arsenite)												blaOXA-193
112565	SAMEA112151066	B096-300719-02	2019-07-30	B096	Bird	Carrion crow	C. jejuni	951	2277	S	S	S	S	S	S	S	S
112566	SAMEA112151067	B097-300719-02	2019-07-30	B097	Bird	Western jackdaw	C. jejuni	801	2598	S	S	S	S	S	S	S	S													blaOXA-446
112567	SAMEA112151068	B100-300719-01	2019-07-30	B100	Bird	Common swift	C. jejuni	383	251	S	S	S	S	S	S	S	S	arc3 (arsenite)												blaOXA-193
112568	SAMEA112151069	B100-300719-02	2019-07-30	B100	Bird	Common swift	C. jejuni	475	827	S	S	S	S	S	S	S	S													blaOXA-193
112569	SAMEA112151070	B102-300719-02	2019-07-30	B102	Bird	Common blackbird	C. jejuni	583	459	S	S	S	S	S	S	S	S	arc3 (arsenite)												blaOXA-193
112570	SAMEA112151071	B103-300719-02	2019-07-30	B103	Bird	Common blackbird	C. jejuni	177	2172	S	S	S	S	S	S	S	S	arc3 (arsenite)												blaOXA-447
112571	SAMEA112151072	B104-300719-01	2019-07-30	B104	Bird	Common blackbird	C. jejuni	177	2172	S	S	S	S	S	S	S	S	arc3 (arsenite)												blaOXA-447
112572	SAMEA112151073	B108-130819-01	2019-08-13	B108	Bird	Falcon	C. jejuni	19	2165	R	S	S	S	S	S	R	S	acr3 (arsenite), arsP (organoarsenic)												blaOXA-193
112573	SAMEA112151074	B112-130819-01	2019-08-13	B112	Bird	Carrion crow	C. jejuni	7882	2599	S	S	S	S	S	S	S	S
112574	SAMEA112151075	B113-130819-01	2019-08-13	B113	Bird	Carrion crow	C. jejuni	801	2598	S	S	S	S	S	S	S	S													blaOXA-446
112575	SAMEA112151076	B113-130819-02	2019-08-13	B113	Bird	Carrion crow	C. jejuni	7836	2303	S	S	S	S	S	S	S	S	arc3 (arsenite)
112576	SAMEA112151077	B114-130819-01	2019-08-13	B114	Bird	Common blackbird	C. jejuni	10810	2173	S	S	S	S	S	S	S	S													blaOXA-616
112577	SAMEA112151078	B114-130819-03	2019-08-13	B114	Bird	Common blackbird	C. jejuni	1277	2600	S	S	S	S	S	S	S	S													blaOXA-184
112578	SAMEA112151079	B119-270819-01	2019-08-27	B119	Bird	Eurasian magpie	C. jejuni	11004	2601	S	S	S	S	S	S	S	S								rpsL_K88R					blaOXA-184
112579	SAMEA112151080	B121-270819-02	2019-08-27	B121	Bird	Carrion crow	C. jejuni	6591	2602	S	S	S	S	S	S	S	S													blaOXA-638
112580	SAMEA112151081	B122-270819-02	2019-08-27	B122	Bird	Common buzzard	C. jejuni	19	2165	R	S	S	S	S	S	R	S	acr3 (arsenite), arsP (organoarsenic)												blaOXA-193
112581	SAMEA112151082	B123-270819-01	2019-08-27	B123	Bird	Falcon	C. jejuni	19	2165	R	S	S	S	S	S	R	S	acr3 (arsenite), arsP (organoarsenic)												blaOXA-193
112583	SAMEA112151083	B158-221019-01	2019-10-22	B158	Bird	Carrion crow	C. jejuni	5846	2304	S	S	S	S	S	S	S	S
112584	SAMEA112151084	B167-230720-01	2020-07-23	B167	Bird	Common swift	C. jejuni	1044	84	S	S	S	S	S	S	S	S													blaOXA-193
112585	SAMEA112151085	B183-300720-01	2020-07-30	B183	Bird	Common blackbird	C. jejuni	11	414	S	S	S	S	S	S	S	S	arc3 (arsenite)												blaOXA-447
112586	SAMEA112151086	B185-300720-01	2020-07-30	B185	Bird	Common blackbird	C. jejuni	11	414	S	S	S	S	S	S	S	S	arc3 (arsenite)												blaOXA-447
112587	SAMEA112151087	B189-130820-01	2020-08-13	B189	Bird	Common blackbird	C. jejuni	8614	2612	S	S	S	S	S	S	S	S	arc3 (arsenite)												blaOXA-631
112588	SAMEA112151088	B190-130820-01	2020-08-13	B190	Bird	Common blackbird	C. jejuni	11	414	S	S	S	S	S	S	S	S	arc3 (arsenite)												blaOXA-447
112590	SAMEA112151089	B193-200820-02	2020-08-20	B193	Bird	Duck	C. jejuni	5207	2614	S	S	S	S	S	S	S	S	arc3 (arsenite)
112591	SAMEA112151090	B194-200820-01	2020-08-20	B194	Bird	Egyptian goose	C. jejuni	8614	2612	S	S	S	S	S	S	S	S	arc3 (arsenite)												blaOXA-631
112592	SAMEA112151091	B198-200820-01	2020-08-20	B198	Bird	Egyptian goose	C. jejuni	11	414	S	S	S	S	S	S	S	S	arc3 (arsenite)												blaOXA-447
111042	SAMEA112151092	B203-270820-01	2020-08-27	B203	Bird	Carrion crow	C. jejuni	11385	3163	S	S	S	S	S	S	S	S	arc3 (arsenite)												blaOXA-624
111038	SAMEA112151093	B203-270820-02	2020-08-27	B203	Bird	Carrion crow	C. jejuni	11381	3164	S	S	S	S	S	S	S	S													blaOXA-184
112593	SAMEA112151094	B203-270820-04	2020-08-27	B203	Bird	Carrion crow	C. jejuni	677	36	S	S	S	S	S	S	S	S													blaOXA-447
112594	SAMEA112151095	B208-100920-01	2020-09-10	B208	Bird	Western jackdaw	C. jejuni	677	36	S	S	S	S	S	S	S	S													blaOXA-447
112595	SAMEA112151096	B221-240920-01	2020-09-24	B221	Bird	Egyptian goose	C. jejuni	1294	2460	S	S	S	S	S	S	S	S													blaOXA-785
111033	SAMEA112151097	B250-060321-01	2021-03-06	B250	Bird	Yellowhammer	C. jejuni	11376	3165	S	S	S	S	S	S	S	S													blaOXA-184
112596	SAMEA112151098	B251-060321-01	2021-03-06	B251	Bird	Yellowhammer	C. jejuni	11376	3165	S	S	S	S	S	S	S	S													blaOXA-184
112597	SAMEA112151099	B266-270321-01	2021-03-27	B266	Bird	Eurasian blackcap	C. jejuni	6313	3166	S	S	S	S	S	S	S	S													blaOXA-184
112598	SAMEA112151100	B284-140421-02	2021-04-14	B284	Bird	Eurasian blackcap	C. jejuni	11413	3257	S	S	S	S	S	S	S	S	arc3 (arsenite)												blaOXA-184
112599	SAMEA112151101	B285-140421-02	2021-04-14	B285	Bird	Eurasian blackcap	C. jejuni	1316	3167	S	S	S	S	S	S	S	S													blaOXA-184
112600	SAMEA112151102	B288-140421-02	2021-04-14	B288	Bird	Eurasian blackcap	C. jejuni	6313	3168	S	S	S	S	S	S	S	S													blaOXA-184
112601	SAMEA112151103	B299-140421-01	2021-04-14	B299	Bird	Eurasian blackcap	C. jejuni	6313	3168	S	S	S	S	S	S	S	S													blaOXA-184
112602	SAMEA112151104	B300-140421-01	2021-04-14	B300	Bird	Eurasian blackcap	C. jejuni	1080	3169	S	S	S	S	S	S	S	S													blaOXA-617
112603	SAMEA112151105	B302-140421-01	2021-04-14	B302	Bird	Eurasian blackcap	C. jejuni	6313	3168	S	S	S	S	S	S	S	S													blaOXA-184
112604	SAMEA112151106	B303-140421-01	2021-04-14	B303	Bird	Yellowhammer	C. jejuni	11376	3165	S	S	R	S	S	S	S	S													blaOXA-184
112605	SAMEA112151107	B308-140421-01	2021-04-14	B308	Bird	Yellowhammer	C. jejuni	11376	3165	S	S	S	S	S	S	S	S	arc3 (arsenite)												blaOXA-184
112606	SAMEA112151108	B318-050521-01	2021-05-05	B318	Bird	Long-eared owl	C. jejuni	45	2042	S	S	S	S	S	S	S	S													blaOXA-193
112607	SAMEA112151109	B320-050521-02	2021-05-05	B320	Bird	Eurasian magpie	C. jejuni	4570	3170	R	S	S	S	S	S	R	S													blaOXA-638
111040	SAMEA112151110	B321-050521-01	2021-05-05	B321	Bird	Eurasian magpie	C. jejuni	11383	3171	S	S	S	S	S	S	S	S	arc3 (arsenite)												blaOXA-184
112608	SAMEA112151111	B325-250521-01	2021-05-25	B325	Bird	Western jackdaw	C. jejuni	563	3172	S	S	S	S	S	S	S	S													blaOXA-447
112609	SAMEA112151112	B326-250521-01	2021-05-25	B326	Bird	Western jackdaw	C. jejuni	4570	3170	R	S	S	S	S	S	R	S	arc3 (arsenite)												blaOXA-638
111039	SAMEA112151113	B327-250521-01	2021-05-25	B327	Bird	Carrion crow	C. jejuni	11382	3173	S	S	S	S	S	S	S	S	arsP (organoarsenic)												blaOXA-184
112610	SAMEA112151114	B328-250521-02	2021-05-25	B328	Bird	Carrion crow	C. jejuni	6386	3174	S	S	S	S	S	S	S	S	arc3 (arsenite)												blaOXA-184
112611	SAMEA112151115	B329-250521-01	2021-05-25	B329	Bird	Common blackbird	C. jejuni	677	36	S	S	S	S	S	S	S	S													blaOXA-447
112612	SAMEA112151116	B330-250521-01	2021-05-25	B330	Bird	Starling	C. jejuni	677	2070	S	S	S	S	S	S	S	S													blaOXA-447
112613	SAMEA112151117	B331-250521-01	2021-05-25	B331	Bird	Great tit	C. jejuni	45	297	S	S	S	S	S	S	S	S	arc3 (arsenite)												blaOXA-193
111034	SAMEA112151118	B333-250521-01	2021-05-25	B333	Bird	Common blackbird	C. jejuni	11377	3175	S	S	S	S	S	S	S	S	arc3 (arsenite)												blaOXA-184
111298	SAMEA112151119	B335-070621-01	2021-06-07	B335	Bird	Western jackdaw	C. jejuni	11584	3258	S	S	S	S	S	S	S	S	arc3 (arsenite)												blaOXA-638
112614	SAMEA112151120	B336-070621-01	2021-06-07	B336	Bird	Western jackdaw	C. jejuni	11379	3176	S	S	S	S	S	S	S	S	arc3 (arsenite)												blaOXA-638
112615	SAMEA112151121	B336-070621-02	2021-06-07	B336	Bird	Western jackdaw	C. jejuni	1481	3177	S	S	S	S	S	S	S	S													blaOXA-622
112944	SAMEA112151122	B337-070621-01	2021-06-07	B337	Bird	Eurasian magpie	C. jejuni	1044	84	S	S	S	S	S	S	S	S	arc3 (arsenite)												blaOXA-193
111036	SAMEA112151123	B338-070621-02	2021-06-07	B338	Bird	Western jackdaw	C. jejuni	11379	3178	S	S	R	S	S	S	S	S	arc3 (arsenite)												blaOXA-638
112616	SAMEA112151124	B339-070621-01	2021-06-07	B339	Bird	Carrion crow	C. jejuni	267	1407	S	S	S	S	S	S	S	S													blaOXA-193
112617	SAMEA112151125	B342-070621-01	2021-06-07	B342	Bird	Great spotted woodpecker	C. jejuni	19	82	R	S	S	S	S	S	R	S													blaOXA-193
112618	SAMEA112151126	B345-080621-01	2021-06-08	B345	Bird	Dunnock	C. jejuni	383	251	S	S	S	S	S	S	S	S	arc3 (arsenite)												blaOXA-193
112619	SAMEA112151127	B353-210621-01	2021-06-21	B353	Bird	Western jackdaw	C. jejuni	448	2506	S	S	S	S	S	S	S	S	arc3 (arsenite)												blaOXA-184
112620	SAMEA112151128	B354-210621-01	2021-06-21	B354	Bird	Eurasian jay	C. jejuni	2162	3179	S	S	S	S	S	S	S	S	arc3 (arsenite)												blaOXA-447
112621	SAMEA112151129	B355-210621-01	2021-06-21	B355	Bird	Common chaffinch	C. jejuni	267	2744	S	S	S	S	S	S	S	S	arc3 (arsenite)												blaOXA-193
111035	SAMEA112151130	B357-210621-01	2021-06-21	B357	Bird	Western jackdaw	C. jejuni	11378	3180	S	S	S	S	S	S	S	S	arc3 (arsenite)												blaOXA-447
112622	SAMEA112151131	B358-210621-01	2021-06-21	B358	Bird	Common blackbird	C. jejuni	11	3181	S	S	S	S	S	S	S	S	arc3 (arsenite)												blaOXA-447
112623	SAMEA112151132	B361-210621-01	2021-06-21	B361	Bird	Common blackbird	C. jejuni	230	2282	S	S	S	S	S	S	S	S	arc3 (arsenite)												blaOXA-193
112624	SAMEA112151133	B362-210621-01	2021-06-21	B362	Bird	Common blackbird	C. jejuni	267	2744	S	S	S	S	S	S	S	S	arc3 (arsenite)												blaOXA-193
111037	SAMEA112151134	B364-210621-01	2021-06-21	B364	Bird	Eurasian magpie	C. jejuni	11380	3182	S	S	S	S	S	S	S	S
112625	SAMEA112151135	W021-240919-01	2019-09-24	W021	Surface water	Moselle	C. jejuni	704	2604	S	S	S	S	S	S	S	S													blaOXA-785
112636	SAMEA112151136	W023-021219-02	2019-12-02	W023	Surface water	Alzette	C. jejuni	538	1392	S	S	S	S	S	S	S	S	arc3 (arsenite)
112638	SAMEA112151137	W025-021219-02	2019-12-02	W025	Surface water	Alzette	C. jejuni	11466	2278	S	S	S	S	S	S	S	S	arc3 (arsenite)												blaOXA-184
112643	SAMEA112151138	W028-300120-01	2020-01-30	W028	Surface water	Alzette	C. jejuni	9897	2279	R	S	R	R	S	S	R	S	arc3 (arsenite)												blaOXA-193
112648	SAMEA112151139	W030-300120-02	2020-01-30	W030	Surface water	Alzette	C. jejuni	9897	2279	R	S	R	R	S	S	R	S	arc3 (arsenite)												blaOXA-193
112653	SAMEA112151140	W033-270220-02	2020-02-27	W033	Surface water	Alzette	C. jejuni	4279	2280	S	S	S	S	S	S	S	S	arc3 (arsenite)												blaOXA-639
111032	SAMEA112151141	W045-270820-05	2020-08-27	W045	Surface water	Alzette	C. jejuni	11375	3183	S	S	S	S	S	S	S	S	arc3 (arsenite)												blaOXA-452
112673	SAMEA112151142	W052-240920-02	2020-09-24	W052	Surface water	Sûre	C. jejuni	991	2620	S	S	S	S	S	S	S	S	arc3 (arsenite)												blaOXA-466
112745	SAMEA112151143	W087-210621-01	2021-06-21	W087	Surface water	Alzette	C. jejuni	10102	3184	S	S	S	S	S	S	S	S
[truncated: 142 more columns]
